# Supplementary material for: Patient, parent and provider perspectives on sickle cell disease genetics research in Jamaica
Source: PLOS Glob Public Health. 2026 Jan 23;6(1):e0005789. doi: 10.1371/journal.pgph.0005789 (PMC12829944; doi:10.1371/journal.pgph.0005789)
Supplement: S1 Data — (XLSX) [file pgph.0005789.s003.xlsx]

## Sheet: Sheet1
			Participant ID	Participant Type	Age	Gender	Race	Highest Education Level	Religion	Family Member with SCD
			001	Provider	47	Female	Mixed	Tertiary	Christianity	No
			002	Provider	29	Female	Black	Tertiary	Christianity	No
			003	Provider	30	Male	Black	Tertiary	Christianity	No
			004	Provider	61	Female	Mixed	Tertiary	Christianity	A Sister
			005	Provider	59	Female	Black	Tertiary	Christianity	No
			006	Provider	42	Female	Black	Tertiary	Christianity	Cousin
			007	Provider	39	Female	Mixed	Tertiary	Christianity	No
			008	Provider	30	Male	Black	Tertiary	None	A distant cousin
			009	Provider	55	Female	Black	Tertiary	Christianity	No
			010	Provider	64	Female	Black	Tertiary	Christianity	No
			101	Patient	43	Female	Black	Tertiary	Christianity	A Half-Brother
			102	Patient	35	Female	Black	Secondary	Christianity	A Cousin
			103	Patient	29	Female	Mixed	Tertiary	Christianity	A Cousin
			105	Patient	51	Female	Mixed	Secondary	Christianity	Son and Daughter
			106	Patient	23	Male	Black	Tertiary	Christianity	Father
			107	Patient	35	Female	Black	Primary	Christianity	Siblings
			108	Patient	55	Female	Black	Tertiary	Christianity	A Nephew
			109	Patient	22	Male	Black	Tertiary	Christianity	Mother and Father
			110	Patient	37	Male	Black	Secondary	Christianity	A Niece
			111	Patient	31	Female	Black	Tertiary	Christianity	A Cousin
			201	Parent	43	Female	Black	Secondary	Christianity	A Daughter
			202	Parent	42	Female	Black	Tertiary	Christianity	No
			203	Parent	35	Female	Black	Secondary	Christianity	No
			204	Parent	45	Female	Black	Secondary	Christianity	No
			205	Parent	46	Female	Black	Secondary	None	No
			206	Parent	33	Male	Black	Secondary	Christianity	Participant
			207	Parent	31	Female	Black	Secondary	Christianity	Grandmother
			208	Parent	34	Male	Black	Secondary	Christianity	Mother and Sister
			209	Parent	34	Male	Black	Secondary	Christianity	A Sister
